# Supplementary material for: The S1P/S1P1 Signaling Axis Plays Regulatory Functions in the Crosstalk Between Brain-Metastasizing Melanoma Cells and Microglia
Source: Cancers (Basel). 2025 Sep 29;17(19):3175. doi: 10.3390/cancers17193175 (PMC12523612; doi:10.3390/cancers17193175)
Supplement: Supplementary file 1 [file cancers-17-03175-s001.zip]

Archive with 2 entries (2 files):
- cancers-3721559-file S1.pdf
- cancers-3721559-supplementary.pdf
